# Supplementary material for: Financial text analysis and credit risk assessment using a GPT-4 and improved BERT fusion model
Source: PLoS One. 2025 Nov 18;20(11):e0336217. doi: 10.1371/journal.pone.0336217 (PMC12626313; doi:10.1371/journal.pone.0336217)
Supplement: S1 File — (ZIP) [file pone.0336217.s001.zip]

Archive with 1 entries (1 files):
- Data in Figures.xlsx
