# Supplementary material for: Financial text analysis and credit risk assessment using a GPT-4 and improved BERT fusion model
Source: PLoS One. 2025 Nov 18;20(11):e0336217. doi: 10.1371/journal.pone.0336217 (PMC12626313; doi:10.1371/journal.pone.0336217)
Supplement: S1 File — (ZIP) [file pone.0336217.s001.zip › Data in Figures.xlsx]

## Sheet: Figure1a
								Accuracy
							Data set	FinBERT	RoBERTa-Fin	SKEP-Fin	DeBERTa-Fin	GPT-SynNet	The proposed algorithm
							Financial PhraseBank	0.829	0.874	0.906	0.852	0.853	0.942
							Sentiment Analysis for Financial News	0.89	0.824	0.953	0.951	0.881	0.957
							Credit Risk Dataset	0.821	0.916	0.833	0.936	0.881	0.948

## Sheet: Figure1b
											Precision
										Data set	FinBERT	RoBERTa-Fin	SKEP-Fin	DeBERTa-Fin	GPT-SynNet	The proposed algorithm
										Financial PhraseBank	0.944	0.886	0.828	0.817	0.933	0.951
										Sentiment Analysis for Financial News	0.889	0.87	0.903	0.943	0.934	0.947
										Credit Risk Dataset	0.94	0.838	0.917	0.949	0.859	0.962

## Sheet: Figure1c
					AUC
				Data set	FinBERT	RoBERTa-Fin	SKEP-Fin	DeBERTa-Fin	GPT-SynNet	The proposed algorithm
				Financial PhraseBank	0.963	0.908	0.86	0.908	0.911	0.971
				Sentiment Analysis for Financial News	0.858	0.889	0.852	0.847	0.963	0.967
				Credit Risk Dataset	0.916	0.87	0.958	0.941	0.919	0.978

## Sheet: Figure1d
					Log Loss
				Data set	FinBERT	RoBERTa-Fin	SKEP-Fin	DeBERTa-Fin	GPT-SynNet	The proposed algorithm
				Financial PhraseBank	0.213	0.362	0.318	0.37	0.333	0.183
				Sentiment Analysis for Financial News	0.211	0.243	0.361	0.338	0.274	0.167
				Credit Risk Dataset	0.197	0.298	0.214	0.238	0.24	0.159

## Sheet: Figure2a
						Validation Accuracy
					Data set	FinBERT	RoBERTa-Fin	SKEP-Fin	DeBERTa-Fin	GPT-SynNet	The proposed algorithm
					Financial PhraseBank	0.923	0.821	0.931	0.826	0.888	0.949
					Sentiment Analysis for Financial News	0.883	0.912	0.879	0.878	0.854	0.943
					Credit Risk Dataset	0.851	0.831	0.918	0.82	0.912	0.936

## Sheet: Figure2b
					Overfitting Gap
				Data set	FinBERT	RoBERTa-Fin	SKEP-Fin	DeBERTa-Fin	GPT-SynNet	The proposed algorithm
				Financial PhraseBank	0.06	0.04	0.011	0.056	0.037	0.009
				Sentiment Analysis for Financial News	0.011	0.028	0.044	0.043	0.03	0.012
				Credit Risk Dataset	0.029	0.037	0.038	0.018	0.018	0.013

## Sheet: Figure2c
						Time(s)
					Data set	FinBERT	RoBERTa-Fin	SKEP-Fin	DeBERTa-Fin	GPT-SynNet	The proposed algorithm
					Financial PhraseBank	0.027	0.057	0.016	0.026	0.021	0.03
					Sentiment Analysis for Financial News	0.054	0.032	0.021	0.038	0.032	0.037
					Credit Risk Dataset	0.033	0.034	0.058	0.059	0.019	0.029

## Sheet: Figure2d
					Model Size(MB)
				Data set	FinBERT	RoBERTa-Fin	SKEP-Fin	DeBERTa-Fin	GPT-SynNet	The proposed algorithm
				Financial PhraseBank	479.24	437.291	724.008	832.36	534.201	685.357
				Sentiment Analysis for Financial News	514.103	447.052	740.622	537.542	495.19	689.114
				Credit Risk Dataset	602.706	683.532	733.44	571.199	674.198	702.439

## Sheet: Figure3a
					Alassification accuracy
				Credit	FinBERT	RoBERTa-Fin	SKEP-Fin	DeBERTa-Fin	GPT-SynNet	The proposed algorithm
				AAA~AA	0.885	0.871	0.871	0.877	0.865	0.961
				A~BBB	0.859	0.847	0.857	0.844	0.84	0.942
				BB and below	0.808	0.815	0.806	0.819	0.819	0.933

## Sheet: Figure3b
							Alassification accuracy
						Credit	FinBERT	RoBERTa-Fin	SKEP-Fin	DeBERTa-Fin	GPT-SynNet	The proposed algorithm
						AAA~AA	0.902	0.91	0.906	0.9	0.898	0.961
						A~BBB	0.844	0.843	0.832	0.844	0.83	0.942
						BB and below	0.793	0.809	0.807	0.791	0.798	0.933

[truncated: 2 more sheets: Figure3c, Figure3d]
